# Supplementary material for: Stimulation of TRPV1+ peripheral somatosensory nerves suppress inflammation via the somato-autonomic reflex
Source: iScience. 2025 Jan 17;28(2):111831. doi: 10.1016/j.isci.2025.111831 (PMC11834129; doi:10.1016/j.isci.2025.111831)
Supplement: Table S1. LPS vs. PAVA-LPS KEGG pathway enrichment analysis, related to Figure 7 — Output of KEGG enrichment analysis on DEGs. [file mmc2.xlsx]

## Sheet: LPS_vs_Cap-LPS_KEGG_pathway_enr
KEGG_A_class	KEGG_B_class	Pathway	GeneRatio	BgRatio	enrich_factor	pvalue	qvalue	Symbol
Environmental Information Processing	Signaling molecules and interaction	Cytokine-cytokine receptor interaction	0.0956	0.0316	3.02	4.325e-12	1.03345e-09	Il4;Ccl3;Il12b;Epor;Il10;Cd40;Csf2;Ccl4;Cd70;Il13;Ccl11;Osmr;Tnfrsf12a;Tslp;Tnf;Fas;Il6;Il1rl1;Xcl1;Il1rn;Il1a;Cntfr;Cxcl5;Il15;Lif;Cxcl10;Ccl12;Ccl7;Ccl2;Csf3;Gdf15;Ccr6;Il1f9;Il20rb;Il27;Ifnb1;Tnfsf15;Ifng;Eda;Tnfrsf19;Tnfsf18;Ifna4;Ifna2;Ifna9;Ifna1;Gm10591;Ifna5;Ifnab
Environmental Information Processing	Signal transduction	JAK-STAT signaling pathway	0.0618	0.0195	3.16	1.06988e-08	8.52148e-07	Il4;Il12b;Epor;Bcl2l1;Il10;Csf2;Il13;Gfap;Osmr;Myc;Tslp;Il6;Egf;Cntfr;Pik3r3;Il15;Cish;Lif;Socs1;Csf3;Il20rb;Ifnb1;Socs3;Ifng;Ifna4;Ifna2;Ifna9;Ifna1;Ifna5;Ifnab;Mus_musculus_newGene_13394
Environmental Information Processing	Signal transduction	TNF signaling pathway	0.0458	0.0122	3.76	3.36862e-08	1.42744e-06	Csf2;Map2k3;Tnf;Fas;Il6;Pik3r3;Cxcl5;Il15;Lif;Cxcl10;Ccl12;Ccl2;Ifnb1;Socs3;Iigp1;Irgc1;Gm4841;Ifi47;Tgtp2;Tgtp1;Mus_musculus_newGene_13394;Mus_musculus_newGene_13717;Mus_musculus_newGene_3647
Organismal Systems	Immune system	IL-17 signaling pathway	0.0339	0.0102	3.31	1.25359e-05	0.000213958	Il4;Csf2;Il13;Ccl11;Hsp90aa1;Tnf;Fosl1;Il6;Lcn2;Cxcl5;Cxcl10;Ccl12;Ccl7;Ccl2;Csf3;Mmp13;Ifng
Organismal Systems	Immune system	Toll-like receptor signaling pathway	0.0378	0.0129	2.93	2.38695e-05	0.000380237	Ccl3;Il12b;Cd40;Ccl4;Map2k3;Syngr1;Tnf;Il6;Tlr2;Pik3r3;Cxcl10;Ifnb1;Ifna4;Ifna2;Ifna9;Ifna1;Ifna5;Ifnab;Mus_musculus_newGene_13394
Environmental Information Processing	Signaling molecules and interaction	Viral protein interaction with cytokine and cytokine receptor	0.0299	0.0088	3.38	3.11894e-05	0.000465789	Ccl3;Il10;Ccl4;Ccl11;Tnf;Il6;Xcl1;Cxcl5;Cxcl10;Ccl12;Ccl7;Ccl2;Ccr6;Il20rb;Gm10591
Organismal Systems	Immune system	Natural killer cell mediated cytotoxicity	0.0518	0.0235	2.21	0.000123331	0.00128128	Csf2;Tnf;Fas;Pik3r3;Ifnb1;Ifng;Ifna4;Ifna2;Raet1d;Gzmc;Ifna9;Ifna1;Ifna5;Ifnab;Mus_musculus_newGene_15085;Mus_musculus_newGene_15089;Mus_musculus_newGene_15098;Mus_musculus_newGene_15099;Mus_musculus_newGene_15102;Mus_musculus_newGene_15132;Mus_musculus_newGene_15163;Mus_musculus_newGene_15164;Mus_musculus_newGene_15188;Mus_musculus_newGene_15191;Mus_musculus_newGene_15196;Mus_musculus_newGene_15…
Environmental Information Processing	Signal transduction	NF-kappa B signaling pathway	0.0518	0.0263	1.97	0.000757735	0.00502941	Bcl2l1;Cd40;Ccl4;Plau;Tnf;Gadd45a;Eda;Bcl2a1b;Gm10591;Bcl2a1d;Mus_musculus_newGene_15085;Mus_musculus_newGene_15089;Mus_musculus_newGene_15098;Mus_musculus_newGene_15099;Mus_musculus_newGene_15102;Mus_musculus_newGene_15132;Mus_musculus_newGene_15163;Mus_musculus_newGene_15164;Mus_musculus_newGene_15188;Mus_musculus_newGene_15191;Mus_musculus_newGene_15196;Mus_musculus_newGene_15208;Mus_musculus_…
Environmental Information Processing	Signal transduction	PI3K-Akt signaling pathway	0.0817	0.0489	1.67	0.000816812	0.005275	Fgf23;Itga5;Il4;Ccne1;Epor;Bcl2l1;Tnr;Brca1;Ddit4;Fgf22;Hsp90aa1;Osmr;Myc;Il6;Tlr2;Egf;Ccne2;Pik3r3;Areg;Mtcp1;Csf3;Ifnb1;Ifna4;Ifna2;Ifna9;Ifna1;Ifna5;Ifnab;Mus_musculus_newGene_13394;Mus_musculus_newGene_15085;Mus_musculus_newGene_15089;Mus_musculus_newGene_15098;Mus_musculus_newGene_15099;Mus_musculus_newGene_15102;Mus_musculus_newGene_15132;Mus_musculus_newGene_15163;Mus_musculus_newGene_1516…
Organismal Systems	Immune system	NOD-like receptor signaling pathway	0.0498	0.0251	1.98	0.00085037	0.0053472	Bcl2l1;Hsp90aa1;Syngr1;Tnf;Il6;Ifi211;Oas1b;Oas3;Ccl12;Ccl2;Camp;Txnip;Gbp7;Ifnb1;Ifi205;Oas1e;Ifna4;Ifi204;Ifi207;Ifna2;Ifna9;Ifna1;Ifna5;Ifnab;Gbp5
